# Supplementary material for: The Localization of Cell Wall Components in the Whole-Mount Immunolabeled Nepenthes Digestive Glands
Source: Int J Mol Sci. 2025 Sep 19;26(18):9174. doi: 10.3390/ijms26189174 (PMC12470327; doi:10.3390/ijms26189174)
Supplement: Supplementary file 1 [file ijms-26-09174-s001.zip]

Archive with 1 entries (1 files):
- ijms-3865866-supplementary.pdf
